# Supplementary material for: Comparative genomics and interactomics of polyadenylation factors for the prediction of new parasite targets: Entamoeba histolytica as a working model
Source: Biosci Rep. 2023 Feb 9;43(2):BSR20221911. doi: 10.1042/BSR20221911 (PMC9912109; doi:10.1042/BSR20221911)
Supplement: Supplementary Table S1 [file BSR-2022-1911_supp.xlsx]

## Sheet: Sheet 1
Supplementary Table 1. Polyadenylation machineries in selected protozoan parasites and the human host.
Homo sapiens			Entamoeba histolytica (HM1-IMSS)						Trichomonas vaginalis G3						Plasmodium vivax P01						Plasmodium falciparum 3D7						Plasmodium berghei ANKA						Toxoplasma gondii strain RH						Leishmania mexicana MHOM/GT/2001/U110						Trypanosoma brucei brucei TREU927
Gene	UniProtKBa	Sizeb	Gene	UniProtKBa	Sizeb	e-value	Ic	Hc	Gene	UniProtKBa	Sizeb	e-value	Ic	Hc	Gene	UniProtKBa	Sizeb	e-value	Ic	Hc	Gene	UniProtKBa	Sizeb	e-value	Ic	Hc	Gene	UniProtKBa	Sizeb	e-value	Ic	Hc	Gene	UniProtKBa	Sizeb	e-value	Ic	Hc	Gene	UniProtKBa	Sizeb	e-value	Ic	Hc	Gene	UniProtKBa	Sizeb	e-value	Ic
CPSF (CPSF1)	Q10570	1143	EHI_106110	C4M386	1150	2e-13	22	42	TVAG_077030	A2D9V0	1297	4e-13	20	41	PVP01_0822400	A0A564ZTM5	2580	5e-12	24	46	PF3D7_0317700	O77380	2870	1e-08	20	41	-	-	-	-	-	-	TGRH88_044090	A0A7J6JZ65	2847	3e-09	25	47	LmxM.31.1340	E9B2Q9	1542	2e-28	23	42	Tb927.11.14560	Q381Y1	1452	5e-34	24
CPSF100 (CPSF2)	Q9P2I0	782	EHI_033130	C4M6Y0	514	2e-11	21	39	TVAG_363680	A2EDT7	700	3e-63	26	44	-	-	-	-	-	-	-	-	-	-	-	-	-	-	-	-	-	-	-	-	-	-	-	-	-	-	-	-	-	-	Tb927.11.230	Q387M8	818	4e-27	22
CPSF73 (CPSF3)	Q9UKF6	684	EHI_136170 EHI_045410	C4M297 C4LTF4	755 452	2e-138 4e-37	46 26	65 47	TVAG_437970	A2FCF8	679	4e-176	40	61	PVP01_1268500	A0A564ZZY1	934	2e-96	44	66	PF3D7_1438500	Q8IL83	876	9e-143	37	54	PBANKA_1302400	A0A509AVM2	937	1e-138	42	60	TGRH88_026630	A0A7J6K9X8	1073	1e-152	47	64	LmxM.33.3430	-	-	-	-	-	-	-	-	-	-
CPSF30 (CPSF4)	O95639	269	EHI_067580	C4M9G4	178	9e-39	50	67	TVAG_047060	A2EAT1	166	7e-31	50	67	-	-	-	-	-	-	-	-	-	-	-	-	-	-	-	-	-	-	-	-	-	-	-	-	LmxM.09.0720	E9AMS3	343	2e-37	51	60	Tb11.v5.0291	Q382Q6	277	9e-39	34
FIP (FIP1L1)	Q6UN15	594	EHI_052180 EHI_083400 EHI_135950	C4M765 C4M765 B1N568	219 219	1e-08 1e-08 1e-07	38 38 60	59 59 74	TVAG_463950	A2E247	191	1e-06	42	58	-	-	-	-	-	-	-	-	-	-	-	-	-	-	-	-	-	-	-	-	-	-	-	-	LmxM.05.0190	E9AKC3	371	7e-10	43	61	Tb927.5.4320	Q57Z17	280	1e-08	46
WDR33 (WDR33)	Q9C0J8	1336	EHI_170080	C4M1D0	460	3e-89	45	61	TVAG_121040	A2D7P9	498	6e-64	33	53	PVP01_1458200	A0A1G4HL04	472	2e-43	31	50	PF3D7_1241100	Q8I518	468	8e-37	29	49	PBANKA_1454500	A0A509ASC5	481	9e-37	28	48	TGRH88_082870	A0A7J6K710	565	3e-36	28	45	LmxM.29.0410	E9B0G6	485	2e-61	34	51	Tb927.6.1830	Q585M8	442	3e-63	34
CstF50 (CST1)	Q05048	431	-	-	-	-	-	-	-	-	-	-	-	-	PVP01_1129000	A0A564ZXQ9	539	1e-24	33	52	PF3D7_0620500	C6KT45	650	3e-26	27	47	PBANKA_1119700	A0A509APH4	573	6e-25	26	46	-	-	-	-	-	-	LmxM.32.0280	E9B3K7	511	1e-28	28	46	Tb927.10.15740	Q387U0	517	2e-34	25
CstF64 (CSTF2)	P33240	577	EHI_151990	C4LSN8	301	4e-09	38	55	TVAG_021720	A2DHF2	202	6e-15	49	65	PVP01_0731700	A0A564ZT43	725	7e-19	45	70	PF3D7_0933000	Q8I0W1	761	2e-15	45	67	PBANKA_0833800	A0A509AJ40	725	2e-16	44	71	TGRH88_027180	A0A7J6KB28	615	1e-15	39	56	-	-	-	-	-	-	Tb927.7.3730	Q57WI8	340	3e-15	44
CstF77 (CSTF3)	Q12996	717	EHI_098370 EHI_170070	B1N2W3 C4M1C9	550 550	7e-08 7e-08	25 25	56 56	-	-	-	-	-	-	PVP01_1007300	A0A564ZVR8	1260	4e-10	23	44	PF3D7_0526500	Q8I3K0	1384	1e-05	30	51	PBANKA_1241300	A0A509AV82	1180	2e-10	26	46	TGRH88_074490	A0A7J6K484	1295	5e-30	22	40	-	-	-	-	-	-	-	-	-	-	-
CFIm25 (CPSF5)	O43809	227	EHI_077110 EHI_077010	C4M2T1 Q7YZC1	255 236	3e-24 4e-24	35 35	58 58	TVAG_475950	A2DA19	191	2e-25	29	57	PVP01_0205900	A0A564ZPC6	267	7e-21	29	47	PF3D7_0109200	Q8I0V9	232	2e-24	32	51	PBANKA_0204400	A0A509AEL7	241	2e-25	32	51	TGRH88_000230	A0A7J6KGI8	414	6e-16	32	46	LmxM.26.0290	E9AY11	271	5e-26	31	46	Tb927.7.1620	Q57WN8	300	2e-25	32
CFIm68 (CPSF6)	Q16630	551	-	-	-	-	-	-	-	-	-	-	-	-	-	-	-	-	-	-	-	-	-	-	-	-	-	-	-	-	-	-	-	-	-	-	-	-	-	-	-	-	-	-	-	-	-	-	-
CFIm59 (CPSF7)	Q8N684	741	-	-	-	-	-	-	TVAG_097790	A2E2A9	311	1e-04	35	57	-	-	-	-	-	-	-	-	-	-	-	-	-	-	-	-	-	-	-	-	-	-	-	-	-	-	-	-	-	-	-	-	-	-	-
CLP1 (CLP1)	Q92989	425	EHI_008100	C4LYE5	429	1e-17	23	42	TVAG_317830 TVAG_162880	A2F3N0 A2DFW6	398 395	5e-17 8e-05	23 19	40 40	PVP01_0512700	A0A1G4GTD4	558	7e-21	45	65	PF3D7_0821600	Q8IB50	674	3e-21	38	60	PBANKA_0709200	A0A509AMN9	580	1e-23	31	49	TGRH88_019700	A0A7J6KFK3	688	6e-26	40	56	LmxM.29.2410	E9B114	425	4e-22	29	45	Tb927.6.3690	Q585W7	423	1e-31	27
PCF11 (PCF11)	O94913	1555	EHI_045130 EHI_011850	C4LTC6 C4LTI1	428 336	1e-07 8e-04	31 26	55 39	-	-	-	-	-	-	-	-	-	-	-	-	-	-	-	-	-	-	-	-	-	-	-	-	-	-	-	-	-	-	LmxM.30.0210	E9B1G9	522	3e-06	33	48	-	-	-	-	-
PAPα (PAPOLA)	P51003	745	EHI_012040	Q51D88	522	2e-48	28	51	-	-	-	-	-	-	PVP01_1123900	A0A564ZX79	643	3e-106	37	57	PF3D7_0625600	C6KT92	631	2e-110	40	57	PBANKA_1124500	A0A509AM32	613	2e-108	38	56	-	-	-	-	-	-	-	-	-	-	-	-	Tb927.7.3780	Q57WJ3	687	4e-72	35
PAPβ (PAPOLB)	Q9NRJ5	636	EHI_012040	Q51D88	522	2e-51	28	51	TVAG_388620	A2DYJ5	492	6e-96	38	60	PVP01_1123900	A0A564ZX79	643	1e-103	41	59	-	-	-	-	-	-	-	-	-	-	-	-	TGRH88_045760	A0A7J6K1H1	540	2e-117	41	56	LmxM.14.1180	E9APW5	706	4e-79	37	45	Tb927.7.3780	Q57WJ3	687	8e-75	36
PAPγ (PAPOLG)	Q9BWT3	736	EHI_012040	Q51D88	522	2e-50	29	50	TVAG_388620	A2DYJ5	492	3e-93	36	61	PVP01_1123900	A0A564ZX79	643	2e-107	36	53	PF3D7_0625600	C6KT92	631	1e-109	37	58	PBANKA_1124500	A0A509AM32	613	1e-109	36	57	TGRH88_045760	A0A7J6K1H1	540	1e-117	48	57	LmxM.14.1180	E9APW5	706	2e-73	36	54	Tb927.7.3780	Q57WJ3	687	5e-73	36
PABP-2 (PABPN1)	Q86U42	306	EHI_092630	C4LV23	135	2e-11	39	59	TVAG_107400	A2FSB9	144	2e-19	43	62	PVP01_0722400	A0A1G4HAQ6	202	6e-33	50	65	PF3D7_0923900	Q8I2R8	202	4e-33	50	65	PBANKA_0824800	A0A509AJ82	199	9e-34	46	60	TGRH88_008930	A0A7J6KDA5	268	8e-32	53	78	LmxM.29.2610	E9B131	216	1e-13	37	54	Tb927.6.3870	Q585Y5	214	2e-13	37
RBPP6 (RBPP6)	Q7Z6E9	1792	EHI_014000	C4LXP1	394	2e-13	31	47	TVAG_265310	A2G2N0	535	6e-06	35	53	PVP01_1334800	A0A565A1V4	792	3e-06	27	44	-	-	-	-	-	-	-	-	-	-	-	-	TGRH88_060280	A0A7J6JV79	746	2e-08	28	45	LmxM.34.3050	E9B6I4	407	7e-07	25	39	Tb927.9.12670	Q38DE7	363	1e-09	27
PP1α (PPP1CA)	P62136	330	EHI_097970	C4M495	305	3e-99	48	69	TVAG_379450	Q5D6W2	327	2e-129	57	71	-	-	-	-	-	-	-	-	-	-	-	-	-	-	-	-	-	-	TGRH88_050210	A0A7J6JX11	306	0.0001	88	95	LmxM.28.0690	E9AZN0	301	4e-176	73	85	Tb927.11.8090	Q384L0	303	5e-177	75
PPP1CC	P36873	323	-	-	-	-	-	-	TVAG_379450	Q5D6W2	327	8e-130	56	71	-	-	-	-	-	-	-	-	-	-	-	-	-	-	-	-	-	-	-	-	-	-	-	-	LmxM.28.0690	E9AZN0	301	2e-178	75	91	Tb927.11.8090	Q384L0	303	2e-178	76
PPP1CB	P62140	327	-	-	-	-	-	-	TVAG_379450	Q5D6W2	327	3e-127	55	72	-	-	-	-	-	-	-	-	-	-	-	-	-	-	-	-	-	-	-	-	-	-	-	-	LmxM.28.0690	E9AZN0	301	2e-177	75	85	Tb927.11.8090	Q384L0	303	3e-177	75
symplekin (SYMPK)	Q92797	1274	-	-	-	-	-	-	-	-	-		-	-	-	-	-	-	-	-	-	-	-	-	-	-	-	-	-	-	-	-	-	-	-	-	-	-	LmxM.30.2350	E9B235	1594	4e-05	28	45	-	-	-	-	-
a, ID of protein sequence in the UniProtKB database; b, amino acid numbers; c, Identity (I) and homology (H) values expressed in percentage.
[truncated: 31 more columns]
